# Supplementary material for: Health Disparities in the Use of Primary Cesarean Delivery among Asian American Women
Source: Int J Environ Res Public Health. 2023 Sep 29;20(19):6860. doi: 10.3390/ijerph20196860 (PMC10572660; doi:10.3390/ijerph20196860)
Supplement: Supplementary file 1 [file ijerph-20-06860-s001.zip]

Archive with 1 entries (1 files):
- ijerph-2432372-supplementary.pdf
